# Supplementary material for: Polymorphisms in EGFR Gene Predict Clinical Outcome in Unresectable Non-Small Cell Lung Cancer Treated with Radiotherapy and Platinum-Based Chemoradiotherapy
Source: Int J Mol Sci. 2021 May 25;22(11):5605. doi: 10.3390/ijms22115605 (PMC8197839; doi:10.3390/ijms22115605)
Supplement: Supplementary file 1 [file ijms-22-05605-s001.zip]

Archive with 2 entries (1 files):
- ijms-1197612-supplementary/
- ijms-1197612-supplementary/EGFR snps in NSLC Supplementary Materials tables figures MDPI style.pdf
